# Supplementary material for: FDTD Analysis of Hotspot-Enabling Hybrid Nanohole-Nanoparticle Structures for SERS Detection
Source: Biosensors (Basel). 2022 Feb 17;12(2):128. doi: 10.3390/bios12020128 (PMC8870321; doi:10.3390/bios12020128)
Supplement: Supplementary file 1 [file biosensors-12-00128-s001.zip]

Archive with 1 entries (1 files):
- biosensors-1583797-supplementary.pdf
